# Supplementary material for: Interaction of Human Respiratory Syncytial Virus (HRSV) Matrix Protein with Resveratrol Shows Antiviral Effect
Source: Int J Mol Sci. 2024 Nov 28;25(23):12790. doi: 10.3390/ijms252312790 (PMC11640991; doi:10.3390/ijms252312790)
Supplement: Supplementary file 1 [file ijms-25-12790-s001.zip]

Archive with 1 entries (1 files):
- ijms-3241054-supplementary.pdf
